# Supplementary material for: CoViD-19: an automatic, semiparametric estimation method for the population infected in Italy
Source: PeerJ. 2021 Mar 4;9:e10819. doi: 10.7717/peerj.10819 (PMC7937344; doi:10.7717/peerj.10819)
Supplement: Supplemental Information 2 — R code designed to bootstrapped the time series and apply the formula (1). [file peerj-09-10819-s002.r]

 names(PIEMONTE)
 		   ## non bootstrap
 M    			<-  as.vector (    PIEMONTE     [nobs, 9 ]   )
 DecVsCasi   		<-  as.vector (    PIEMONTE     [nobs, 13]  )   # 8% (morti/casi)
 K    			<-  2^(17.3/6.2)
 PIEMONTE_Contag 		<-  M* (100/DecVsCasi   ) * K

 		   ## bootstrap
  DecVsCasiTS 		<-  as.vector (    PIEMONTE     [ , 13]  )

  InvalCase      	 	<-   nobs - sum(complete.cases(  DecVsCasiTS)) 
  bootValidCases  	<-  (InvalCase+1):nobs
  rowValidCase    	<-  nobs-InvalCase
set.seed(135) 
  DecVsCasiStar   	<-  meboot(x=DecVsCasiTS    [ bootValidCases], reps=100, trim=0.00, elaps=F)   ## occhio ai NaN

  plot(density(DecVsCasiStar$ensemble[rowValidCase, ]), main=" dead/cases:Bootstrap Distribution Function")

  DecVsCasi_sort <- sort( DecVsCasiStar $ ensemble[rowValidCase,])[6:95]

  DecVsCasiMin   <- as.numeric(   summary(DecVsCasi_sort)[1])
  DecVsCasiMax   <- as.numeric(   summary(DecVsCasi_sort)[6])
  DecVsCasiStar  <- as.numeric(   summary(DecVsCasi_sort)[4])

 
  PIEMONTE_Contag_min   <-  M* (100/DecVsCasiMax )  * K
  PIEMONTE_Contag_star  <-  M* (100/DecVsCasiStar ) * K
  PIEMONTE_Contag_max   <-  M* (100/DecVsCasiMin )  * K
 round( c(PIEMONTE_Contag_min, PIEMONTE_Contag_star, PIEMONTE_Contag_max),0)    
##

 names(Lombardia)
 		   ## non bootstrap
 M    			<-  as.vector (    Lombardia     [nobs, 9]   )
 DecVsCasi   		<-  as.vector (    Lombardia     [nobs, 13]  )   # 8% (morti/casi)
 K    			<-  2^(17.3/6.2)
 Lombardia_Contag 		<-  M* (100/DecVsCasi   ) * K

 		   ## bootstrap
  DecVsCasiTS 		<-  as.vector (    Lombardia     [ , 13]  )

  InvalCase      	 	<-   nobs - sum(complete.cases(  DecVsCasiTS)) 
  bootValidCases  	<-  (InvalCase+1):nobs
  rowValidCase    	<-  nobs-InvalCase
set.seed(135) 
  DecVsCasiStar   	<-  meboot(x=DecVsCasiTS    [ bootValidCases], reps=100, trim=0.00, elaps=F)   ## occhio ai NaN

  plot(density(DecVsCasiStar$ensemble[rowValidCase, ]), main=" dead/cases:Bootstrap Distribution Function")

  DecVsCasi_sort <- sort( DecVsCasiStar $ ensemble[rowValidCase,])[6:95]

  DecVsCasiMin   <- as.numeric(   summary(DecVsCasi_sort)[1])
  DecVsCasiMax   <- as.numeric(   summary(DecVsCasi_sort)[6])
  DecVsCasiStar  <- as.numeric(   summary(DecVsCasi_sort)[4])


  Lombardia_Contag_min   <-  M* (100/DecVsCasiMax )  * K
  Lombardia_Contag_star  <-  M* (100/DecVsCasiStar ) * K
  Lombardia_Contag_max   <-  M* (100/DecVsCasiMin )  * K
round(c(Lombardia_Contag_min, Lombardia_Contag_star, Lombardia_Contag_max) ,0)   
##

 names(Veneto)
 		   ## non bootstrap
 M    			<-  as.vector (    Veneto      [nobs, 9]   )
 DecVsCasi   		<-  as.vector (    Veneto      [nobs, 13]  )   # 8% (morti/casi)
 K    			<-  2^(17.3/6.2)
 Veneto_Contag 		<-  M* (100/DecVsCasi   ) * K

 		   ## bootstrap
  DecVsCasiTS 		<-  as.vector (    Veneto      [ , 13]  )

  InvalCase      	 	<-   nobs - sum(complete.cases(  DecVsCasiTS)) 
  bootValidCases  	<-  (InvalCase+1):nobs
  rowValidCase    	<-  nobs-InvalCase
set.seed(135) 
  DecVsCasiStar   	<-  meboot(x=DecVsCasiTS    [ bootValidCases], reps=100, trim=0.00, elaps=F)   ## occhio ai NaN

  plot(density(DecVsCasiStar$ensemble[rowValidCase, ]), main=" dead/cases:Bootstrap Distribution Function")

  DecVsCasi_sort <- sort( DecVsCasiStar $ ensemble[rowValidCase,])[6:95]

  DecVsCasiMin   <- as.numeric(   summary(DecVsCasi_sort)[1])
  DecVsCasiMax   <- as.numeric(   summary(DecVsCasi_sort)[6])
  DecVsCasiStar  <- as.numeric(   summary(DecVsCasi_sort)[4])


  Veneto_Contag_min   <-  M* (100/DecVsCasiMax )  * K
  Veneto_Contag_star  <-  M* (100/DecVsCasiStar ) * K
  Veneto_Contag_max   <-  M* (100/DecVsCasiMin )  * K
round(c(Veneto_Contag_min, Veneto_Contag_star, Veneto_Contag_max)    ,0)
##

 names(Friuli)
 		   ## non bootstrap
 M    			<-  as.vector (    Friuli      [nobs, 9]   )
 DecVsCasi   		<-  as.vector (    Friuli      [nobs, 13]  )   # 8% (morti/casi)
 K    			<-  2^(17.3/6.2)
 Friuli_Contag 		<-  M* (100/DecVsCasi   ) * K

 		   ## bootstrap
  DecVsCasiTS 		<-  as.vector (    Friuli      [ , 13]  )

  InvalCase      	 	<-   nobs - sum(complete.cases(  DecVsCasiTS)) 
  bootValidCases  	<-  (InvalCase+1):nobs
  rowValidCase    	<-  nobs-InvalCase
set.seed(135) 
  DecVsCasiStar   	<-  meboot(x=DecVsCasiTS    [ bootValidCases], reps=100, trim=0.00, elaps=F)   ## occhio ai NaN

  plot(density(DecVsCasiStar$ensemble[rowValidCase, ]), main=" dead/cases:Bootstrap Distribution Function")

  DecVsCasi_sort <- sort( DecVsCasiStar $ ensemble[rowValidCase,])[6:95]

  DecVsCasiMin   <- as.numeric(   summary(DecVsCasi_sort)[1])
  DecVsCasiMax   <- as.numeric(   summary(DecVsCasi_sort)[6])
  DecVsCasiStar  <- as.numeric(   summary(DecVsCasi_sort)[4])


  Friuli_Contag_min   <-  M* (100/DecVsCasiMax )  * K
  Friuli_Contag_star  <-  M* (100/DecVsCasiStar ) * K
  Friuli_Contag_max   <-  M* (100/DecVsCasiMin )  * K
round(c(Friuli_Contag_min, Friuli_Contag_star, Friuli_Contag_max)    ,0)
##
 
 names(Liguria)
 		   ## non bootstrap
 M    			<-  as.vector (    Liguria      [nobs, 9]   )
 DecVsCasi   		<-  as.vector (    Liguria      [nobs, 13]  )   # 8% (morti/casi)
 K    			<-  2^(17.3/6.2)
 Liguria_Contag 		<-  M* (100/DecVsCasi   ) * K

 		   ## bootstrap
  DecVsCasiTS 		<-  as.vector (    Liguria      [ , 13]  )

  InvalCase      	 	<-   nobs - sum(complete.cases(  DecVsCasiTS)) 
  bootValidCases  	<-  (InvalCase+1):nobs
  rowValidCase    	<-  nobs-InvalCase
set.seed(135) 
  DecVsCasiStar   	<-  meboot(x=DecVsCasiTS    [ bootValidCases], reps=100, trim=0.00, elaps=F)   ## occhio ai NaN

  plot(density(DecVsCasiStar$ensemble[rowValidCase, ]), main=" dead/cases:Bootstrap Distribution Function")

 
  DecVsCasi_sort <- sort( DecVsCasiStar $ ensemble[rowValidCase,])[6:95]

  DecVsCasiMin   <- as.numeric(   summary(DecVsCasi_sort)[1])
  DecVsCasiMax   <- as.numeric(   summary(DecVsCasi_sort)[6])
  DecVsCasiStar  <- as.numeric(   summary(DecVsCasi_sort)[4])


  Liguria_Contag_min   <-  M* (100/DecVsCasiMax )  * K
  Liguria_Contag_star  <-  M* (100/DecVsCasiStar ) * K
  Liguria_Contag_max   <-  M* (100/DecVsCasiMin )  * K
round(c(Liguria_Contag_min, Liguria_Contag_star, Liguria_Contag_max)  ,0)  
##
 
 names(Emilia)
 		   ## non bootstrap
 M    			<-  as.vector (    Emilia      [nobs, 9]   )
 DecVsCasi   		<-  as.vector (    Emilia      [nobs, 13]  )   # 8% (morti/casi)
 K    			<-  2^(17.3/6.2)
 Emilia_Contag 		<-  M* (100/DecVsCasi   ) * K

 		   ## bootstrap
  DecVsCasiTS 		<-  as.vector (    Emilia      [ , 13]  )

  InvalCase      	 	<-   nobs - sum(complete.cases(  DecVsCasiTS)) 
  bootValidCases  	<-  (InvalCase+1):nobs
  rowValidCase    	<-  nobs-InvalCase
set.seed(135) 
  DecVsCasiStar   	<-  meboot(x=DecVsCasiTS    [ bootValidCases], reps=100, trim=0.00, elaps=F)   ## occhio ai NaN

  plot(density(DecVsCasiStar$ensemble[rowValidCase, ]), main=" dead/cases:Bootstrap Distribution Function")

 
  DecVsCasi_sort <- sort( DecVsCasiStar $ ensemble[rowValidCase,])[6:95]

  DecVsCasiMin   <- as.numeric(   summary(DecVsCasi_sort)[1])
  DecVsCasiMax   <- as.numeric(   summary(DecVsCasi_sort)[6])
  DecVsCasiStar  <- as.numeric(   summary(DecVsCasi_sort)[4])


  Emilia_Contag_min   <-  M* (100/DecVsCasiMax )  * K
  Emilia_Contag_star  <-  M* (100/DecVsCasiStar ) * K
  Emilia_Contag_max   <-  M* (100/DecVsCasiMin )  * K
round(c(Emilia_Contag_min, Emilia_Contag_star, Emilia_Contag_max),0)    
##

 names(Toscana)
 		   ## non bootstrap
 M    			<-  as.vector (    Toscana      [nobs, 9]   )
 DecVsCasi   		<-  as.vector (    Toscana      [nobs, 13]  )   # 8% (morti/casi)
 K    			<-  2^(17.3/6.2)
 Toscana_Contag 		<-  M* (100/DecVsCasi   ) * K

 		   ## bootstrap
  DecVsCasiTS 		<-  as.vector (    Toscana      [ , 13]  )

  InvalCase      	 	<-   nobs - sum(complete.cases(  DecVsCasiTS)) 
  bootValidCases  	<-  (InvalCase+1):nobs
  rowValidCase    	<-  nobs-InvalCase
set.seed(1 ) 
  DecVsCasiStar   	<-  meboot(x=DecVsCasiTS[ bootValidCases], reps=100, trim=0.00, elaps=F)   ## occhio ai NaN

  plot(density(DecVsCasiStar$ensemble[rowValidCase, ]), main=" dead/cases:Bootstrap Distribution Function")

 
  DecVsCasi_sort <- sort( DecVsCasiStar $ ensemble[rowValidCase,])[15:95]   ## to correct for skewness!

 plot(DecVsCasi_sort)
  DecVsCasiMin   <- as.numeric(   summary(DecVsCasi_sort)[1])
  DecVsCasiMax   <- as.numeric(   summary(DecVsCasi_sort)[6])
  DecVsCasiStar  <- as.numeric(   summary(DecVsCasi_sort)[4])


  Toscana_Contag_min   <-  M* (100/DecVsCasiMax )  * K
  Toscana_Contag_star  <-  M* (100/DecVsCasiStar ) * K
  Toscana_Contag_max   <-  M* (100/DecVsCasiMin )  * K
round(c(Toscana_Contag_min, Toscana_Contag_star, Toscana_Contag_max)    ,0)
##
 
 names(Marche)
 		   ## non bootstrap
 M    			<-  as.vector (    Marche      [nobs, 9]   )
 DecVsCasi   		<-  as.vector (    Marche      [nobs, 13]  )   # 8% (morti/casi)
 K    			<-  2^(17.3/6.2)
 Marche_Contag 		<-  M* (100/DecVsCasi   ) * K

 		   ## bootstrap
  DecVsCasiTS 		<-  as.vector (    Marche      [ , 13]  )

  InvalCase      	 	<-   nobs - sum(complete.cases(  DecVsCasiTS)) 
  bootValidCases  	<-  (InvalCase+1):nobs
  rowValidCase    	<-  nobs-InvalCase
set.seed(135) 
  DecVsCasiStar   	<-  meboot(x=DecVsCasiTS    [ bootValidCases], reps=100, trim=0.00, elaps=F)   ## occhio ai NaN

  plot(density(DecVsCasiStar$ensemble[rowValidCase, ]), main=" dead/cases:Bootstrap Distribution Function")

 
  DecVsCasi_sort <- sort( DecVsCasiStar $ ensemble[rowValidCase,])[6:95]

  DecVsCasiMin   <- as.numeric(   summary(DecVsCasi_sort)[1])
  DecVsCasiMax   <- as.numeric(   summary(DecVsCasi_sort)[6])
  DecVsCasiStar  <- as.numeric(   summary(DecVsCasi_sort)[4])


  Marche_Contag_min   <-  M* (100/DecVsCasiMax )  * K
  Marche_Contag_star  <-  M* (100/DecVsCasiStar ) * K
  Marche_Contag_max   <-  M* (100/DecVsCasiMin )  * K
round(c(Marche_Contag_min, Marche_Contag_star, Marche_Contag_max)  , 0)  
##


names(Lazio)
 		   ## non bootstrap
 M    			<-  as.vector (    Lazio      [nobs, 9]   )
 DecVsCasi   		<-  as.vector (    Lazio      [nobs, 13]  )   # 8% (morti/casi)
 K    			<-  2^(17.3/6.2)
 Lazio_Contag 		<-  M* (100/DecVsCasi   ) * K

 		   ## bootstrap
  DecVsCasiTS 		<-  as.vector (    Lazio      [ , 13]  )

  InvalCase      	 	<-   nobs - sum(complete.cases(  DecVsCasiTS)) 
  bootValidCases  	<-  (InvalCase+1):nobs
  rowValidCase    	<-  nobs-InvalCase
set.seed(123 ) 
  DecVsCasiStar   	<-  meboot(x=DecVsCasiTS    [ bootValidCases], reps=1200, trim=0.00, elaps=F)   ## occhio ai NaN

  plot(density(DecVsCasiStar$ensemble[rowValidCase, ]), main=" dead/cases:Bootstrap Distribution Function")

 
  DecVsCasi_sort <- sort( DecVsCasiStar $ ensemble[rowValidCase,])[1:1100]

  plot(density( DecVsCasi_sort), main=" dead/cases:Bootstrap Distribution Function")


  DecVsCasiMin   <- as.numeric(   summary(DecVsCasi_sort)[1])
  DecVsCasiMax   <- as.numeric(   summary(DecVsCasi_sort)[6])
  DecVsCasiStar  <- as.numeric(   summary(DecVsCasi_sort)[4])


  Lazio_Contag_min   <-  M* (100/DecVsCasiMax )  * K
  Lazio_Contag_star  <-  M* (100/DecVsCasiStar ) * K
  Lazio_Contag_max   <-  M* (100/DecVsCasiMin )  * K
round(c(Lazio_Contag_min, Lazio_Contag_star, Lazio_Contag_max) ,0)   
##


names(Abbruzzo)
 		   ## non bootstrap
 M    			<-  as.vector (    Abbruzzo      [nobs, 9]   )
 DecVsCasi   		<-  as.vector (    Abbruzzo      [nobs, 13]  )   # 8% (morti/casi)
 K    			<-  2^(17.3/6.2)
 Abbruzzo_Contag 		<-  M* (100/DecVsCasi   ) * K

 		   ## bootstrap  	NOT APPLICABLE

  DecVsCasiTS 		<-  as.vector (    Abbruzzo      [ , 13]  )

  InvalCase      	 	<-   nobs - sum(complete.cases(  DecVsCasiTS)) 
  bootValidCases  	<-  (InvalCase+1):nobs
  rowValidCase    	<-  nobs-InvalCase
set.seed(123 ) 
  DecVsCasiStar   	<-  meboot(x=DecVsCasiTS    [ bootValidCases], reps=100, trim=0.00, elaps=F)   ## occhio ai NaN

  plot(density(DecVsCasiStar$ensemble[rowValidCase, ]), main=" dead/cases:Bootstrap Distribution Function")

 
  DecVsCasi_sort <- sort( DecVsCasiStar $ ensemble[rowValidCase,])[1:100]

  plot(density( DecVsCasi_sort), main=" dead/cases:Bootstrap Distribution Function")


  DecVsCasiMin   <- as.numeric(   summary(DecVsCasi_sort)[1])
  DecVsCasiMax   <- as.numeric(   summary(DecVsCasi_sort)[6])
  DecVsCasiStar  <- as.numeric(   summary(DecVsCasi_sort)[4])


  Abbruzzo_Contag_min   <-  M* (100/DecVsCasiMax )  * K
  Abbruzzo_Contag_star  <-  M* (100/DecVsCasiStar ) * K
  Abbruzzo_Contag_max   <-  M* (100/DecVsCasiMin )  * K
round(c(Abbruzzo_Contag_min, Abbruzzo_Contag_star, Abbruzzo_Contag_max) ,0)   
##


names(Puglia)
 		   ## non bootstrap
 M    			<-  as.vector (    Puglia      [nobs, 9]   )
 DecVsCasi   		<-  as.vector (    Puglia      [nobs, 13]  )   # 8% (morti/casi)
 K    			<-  2^(17.3/6.2)
 Puglia_Contag 		<-  M* (100/DecVsCasi   ) * K

 		   ## bootstrap
  DecVsCasiTS 		<-  as.vector (    Puglia      [ , 13]  )

  InvalCase      	 	<-   nobs - sum(complete.cases(  DecVsCasiTS)) 
  bootValidCases  	<-  (InvalCase+1):nobs
  rowValidCase    	<-  nobs-InvalCase
set.seed(123 ) 
  DecVsCasiStar   	<-  meboot(x=DecVsCasiTS    [ bootValidCases], reps=1200, trim=0.00, elaps=F)   ## occhio ai NaN

  plot(density(DecVsCasiStar$ensemble[rowValidCase, ]), main=" dead/cases:Bootstrap Distribution Function")

 
  DecVsCasi_sort <- sort( DecVsCasiStar $ ensemble[rowValidCase,])[555:1200]

  plot(density( DecVsCasi_sort), main=" dead/cases:Bootstrap Distribution Function")


  DecVsCasiMin   <- as.numeric(   summary(DecVsCasi_sort)[1])
  DecVsCasiMax   <- as.numeric(   summary(DecVsCasi_sort)[6])
  DecVsCasiStar  <- as.numeric(   summary(DecVsCasi_sort)[4])


  Puglia_Contag_min   <-  M* (100/DecVsCasiMax )  * K
  Puglia_Contag_star  <-  M* (100/DecVsCasiStar ) * K
  Puglia_Contag_max   <-  M* (100/DecVsCasiMin )  * K
round(c(Puglia_Contag_min, Puglia_Contag_star, Puglia_Contag_max),0)    


##  EX NO DECESSI

names(ValleAosta)
 		   ## non bootstrap
 M    			<-  as.vector (    ValleAosta      [nobs, 9]   )
 DecVsCasi   		<-  as.vector (    ValleAosta      [nobs, 13]  )   # 8% (morti/casi)
 K    			<-  2^(17.3/6.2)
 ValleAosta_Contag 		<-  M* (100/DecVsCasi   ) * K

 		   ## bootstrap
  DecVsCasiTS 		<-  as.vector (    ValleAosta      [ , 13]  )

  InvalCase      	 	<-   nobs - sum(complete.cases(  DecVsCasiTS)) 
  bootValidCases  	<-  (InvalCase+1):nobs
  rowValidCase    	<-  nobs-InvalCase
set.seed(1  ) 
  DecVsCasiStar   	<-  meboot(x=DecVsCasiTS    [ bootValidCases], reps=21, trim=0.00, elaps=F)   ## occhio ai NaN

  plot(density(DecVsCasiStar$ensemble[rowValidCase, ]), main=" dead/cases:Bootstrap Distribution Function")

 
  DecVsCasi_sort <- sort( DecVsCasiStar $ ensemble[rowValidCase,])[8:21]

  plot(density( DecVsCasi_sort), main=" dead/cases:Bootstrap Distribution Function")


  DecVsCasiMin   <- as.numeric(   summary(DecVsCasi_sort)[1])
  DecVsCasiMax   <- as.numeric(   summary(DecVsCasi_sort)[6])
  DecVsCasiStar  <- as.numeric(   summary(DecVsCasi_sort)[4])


  ValleAosta_Contag_min   <-  M* (100/DecVsCasiMax )  * K
  ValleAosta_Contag_star  <-  M* (100/DecVsCasiStar ) * K
  ValleAosta_Contag_max   <-  M* (100/DecVsCasiMin )  * K
round(c(ValleAosta_Contag_min, ValleAosta_Contag_star, ValleAosta_Contag_max),0)    

####


names(Bolzano)
 		   ## non bootstrap
 M    			<-  as.vector (    Bolzano      [nobs, 9]   )
 DecVsCasi   		<-  as.vector (    Bolzano      [nobs, 13]  )   # 8% (morti/casi)
 K    			<-  2^(17.3/6.2)
 Bolzano_Contag 		<-  M* (100/DecVsCasi   ) * K

 		   ## bootstrap
  DecVsCasiTS 		<-  as.vector (    Bolzano      [ , 13]  )

  InvalCase      	 	<-   nobs - sum(complete.cases(  DecVsCasiTS)) 
  bootValidCases  	<-  (InvalCase+1):nobs
  rowValidCase    	<-  nobs-InvalCase
set.seed(1  ) 
  DecVsCasiStar   	<-  meboot(x=DecVsCasiTS    [ bootValidCases], reps=100, trim=0.00, elaps=F)   ## occhio ai NaN

  plot(density(DecVsCasiStar$ensemble[rowValidCase, ]), main=" dead/cases:Bootstrap Distribution Function")

 
  DecVsCasi_sort <- sort( DecVsCasiStar $ ensemble[rowValidCase,])[25:100]

  plot(density( DecVsCasi_sort), main=" dead/cases:Bootstrap Distribution Function")


  DecVsCasiMin   <- as.numeric(   summary(DecVsCasi_sort)[1])
  DecVsCasiMax   <- as.numeric(   summary(DecVsCasi_sort)[6])
  DecVsCasiStar  <- as.numeric(   summary(DecVsCasi_sort)[4])


  Bolzano_Contag_min   <-  M* (100/DecVsCasiMax )  * K
  Bolzano_Contag_star  <-  M* (100/DecVsCasiStar ) * K
  Bolzano_Contag_max   <-  M* (100/DecVsCasiMin )  * K
round(c(Bolzano_Contag_min, Bolzano_Contag_star, Bolzano_Contag_max),0)    
###


names(Campania)
 		   ## non bootstrap
 M    			<-  as.vector (    Campania      [nobs, 9]   )
 DecVsCasi   		<-  as.vector (    Campania      [nobs, 13]  )   # 8% (morti/casi)
 K    			<-  2^(17.3/6.2)
 Campania_Contag 		<-  M* (100/DecVsCasi   ) * K

 		   ## bootstrap
  DecVsCasiTS 		<-  as.vector (    Campania      [ , 13]  )

  InvalCase      	 	<-   nobs - sum(complete.cases(  DecVsCasiTS)) 
  bootValidCases  	<-  (InvalCase+1):nobs
  rowValidCase    	<-  nobs-InvalCase
set.seed(1  ) 
  DecVsCasiStar   	<-  meboot(x=DecVsCasiTS    [ bootValidCases], reps=100, trim=0.00, elaps=F)   ## occhio ai NaN

  plot(density(DecVsCasiStar$ensemble[rowValidCase, ]), main=" dead/cases:Bootstrap Distribution Function")

 
  DecVsCasi_sort <- sort( DecVsCasiStar $ ensemble[rowValidCase,])[25:100]

  plot(density( DecVsCasi_sort), main=" dead/cases:Bootstrap Distribution Function")


  DecVsCasiMin   <- as.numeric(   summary(DecVsCasi_sort)[1])
  DecVsCasiMax   <- as.numeric(   summary(DecVsCasi_sort)[6])
  DecVsCasiStar  <- as.numeric(   summary(DecVsCasi_sort)[4])


  Campania_Contag_min   <-  M* (100/DecVsCasiMax )  * K
  Campania_Contag_star  <-  M* (100/DecVsCasiStar ) * K
  Campania_Contag_max   <-  M* (100/DecVsCasiMin )  * K
round(c(Campania_Contag_min, Campania_Contag_star, Campania_Contag_max),0)    
###


names(Sicilia)
 		   ## non bootstrap
 M    			<-  as.vector (    Sicilia      [nobs, 9]   )
 DecVsCasi   		<-  as.vector (    Sicilia      [nobs, 13]  )   # 8% (morti/casi)
 K    			<-  2^(17.3/6.2)
 Sicilia_Contag 		<-  M* (100/DecVsCasi   ) * K

 		   ## bootstrap
  DecVsCasiTS 		<-  as.vector (    Sicilia      [ , 13]  )

  InvalCase      	 	<-   nobs - sum(complete.cases(  DecVsCasiTS)) 
  bootValidCases  	<-  (InvalCase+1):nobs
  rowValidCase    	<-  nobs-InvalCase
set.seed(2  ) 
  DecVsCasiStar   	<-  meboot(x=DecVsCasiTS    [ bootValidCases], reps=40, trim=0.00, elaps=F)   ## occhio ai NaN

  plot(density(DecVsCasiStar$ensemble[rowValidCase, ]), main=" dead/cases:Bootstrap Distribution Function")

 
  DecVsCasi_sort <- sort( DecVsCasiStar $ ensemble[rowValidCase,])[5:40]

  plot(density( DecVsCasi_sort), main=" dead/cases:Bootstrap Distribution Function")


  DecVsCasiMin   <- as.numeric(   summary(DecVsCasi_sort)[1])
  DecVsCasiMax   <- as.numeric(   summary(DecVsCasi_sort)[6])
  DecVsCasiStar  <- as.numeric(   summary(DecVsCasi_sort)[4])


  Sicilia_Contag_min   <-  M* (100/DecVsCasiMax )  * K
  Sicilia_Contag_star  <-  M* (100/DecVsCasiStar ) * K
  Sicilia_Contag_max   <-  M* (100/DecVsCasiMin )  * K
round(c(Sicilia_Contag_min, Sicilia_Contag_star, Sicilia_Contag_max),0)    
###


###  find similarity between NO decessi regions and Decessi regions


###########  NO DECESSI

A <-  cbind(
as.vector(Trento      [,12]),
as.vector(Umbria      [,12]),
as.vector(Molise      [,12]),
as.vector(Basilicata  [,12]),
as.vector(Calabria    [,12]),
as.vector(Sardegna    [,12]))
colnames(A) <- c("Trento","Umbria","Molise","Basilicata","Calabria","Sardegna")
 

###########    DECESSI		  no Puglia     [,12]) because of NAs
 
	B <-  cbind(
	as.vector(Lombardia  [,12]),
	as.vector(Veneto     [,12]),
	as.vector(Friuli     [,12]), 
	as.vector(Liguria    [,12]),
	as.vector(Emilia     [,12]),
	as.vector(Toscana    [,12]),
	as.vector(Marche     [,12]),
	as.vector(Lazio      [,12]),
	as.vector(Abbruzzo   [,12]),
	as.vector(ValleAosta [,12]),
	as.vector(Bolzano    [,12]),
	as.vector(Campania   [,12]),
	as.vector(Sicilia    [,12]) )

	colnames(B ) <- c("Lombardia","Veneto","Friuli","Liguria","Emilia","Toscana","Marche","Lazio","Abbruzzo",
				"ValleAosta", "Bolzano","Campania","Sicilia")
 
   cbind( A[,1],B) 
 
   TSDatabaseDistances(   t(cbind( A[	    ,1 ] ,B [	       , 1:13])), distance="ar.pic")
   TSDatabaseDistances(   t(cbind( A[2:nobs   ,2 ] ,B [ 2:nobs     , 1:13])), distance="ar.pic")
   TSDatabaseDistances(   t(cbind( A[7:nobs   ,3 ] ,B [ 7:nobs     , 1:13])), distance="ar.pic")
   TSDatabaseDistances(   t(cbind( A[6:nobs   ,4 ] ,B [ 6:nobs     , 1:13])), distance="ar.pic")
   TSDatabaseDistances(   t(cbind( A[         ,5 ] ,B [ 	       , 1:13])), distance="ar.pic")
   TSDatabaseDistances(   t(cbind( A[	    ,6 ] ,B [	       , 1:13])), distance="ar.pic")
 


### 

 

 Trento_tot_casi <-  as.vector( Trento[nobs,10])
 Campania_tot_casi <-  as.vector( Campania[nobs,10])

c(round(( Campania_Contag_min * Trento_tot_casi) /  Campania_tot_casi,0),
round(( Campania_Contag_star* Trento_tot_casi) /  Campania_tot_casi,0),
round(( Campania_Contag_max * Trento_tot_casi)  /  Campania_tot_casi,0))


 Umbria_tot_casi <-  as.vector( Umbria      [nobs,10])
 Bolzano_tot_casi <-  as.vector( Bolzano[nobs,10])

c(round(( Bolzano_Contag_min * Umbria_tot_casi) /  Bolzano_tot_casi,0),
round(( Bolzano_Contag_star* Umbria_tot_casi) /  Bolzano_tot_casi,0),
round(( Bolzano_Contag_max * Umbria_tot_casi)  /  Bolzano_tot_casi,0))


 Molise_tot_casi <-  as.vector( Molise[nobs,10])
 Emilia_tot_casi <-  as.vector( Emilia[nobs,10])

c(round(( Emilia_Contag_min * Molise_tot_casi) /  Emilia_tot_casi,0),
round(( Emilia_Contag_star* Molise_tot_casi) /  Emilia_tot_casi,0),
round(( Emilia_Contag_max * Molise_tot_casi) /  Emilia_tot_casi,0))


 


 Basilicata_tot_casi <-  as.vector( Basilicata[nobs,10])
 ValleAosta_tot_casi <-  as.vector( ValleAosta[nobs,10])

c(round(( ValleAosta_Contag_min * Basilicata_tot_casi) /  ValleAosta_tot_casi,0),
round(( ValleAosta_Contag_star* Basilicata_tot_casi) /  ValleAosta_tot_casi,0),
round(( ValleAosta_Contag_max * Basilicata_tot_casi) /  ValleAosta_tot_casi,0))


 Calabria_tot_casi <-  as.vector( Calabria[nobs,10])
 Emilia_tot_casi <-  as.vector( Emilia[nobs,10])

c(round(( Emilia_Contag_min * Calabria_tot_casi) /  Emilia_tot_casi,0),
round(( Emilia_Contag_star* Calabria_tot_casi) /  Emilia_tot_casi,0),
round(( Emilia_Contag_max * Calabria_tot_casi) /  Emilia_tot_casi,0))

 
 Sardegna_tot_casi <-  as.vector( Sardegna[nobs,10])
 Sicilia_tot_casi <-  as.vector( Sicilia[nobs,10])

	c(round(( Sicilia_Contag_min * Sardegna_tot_casi) /  Sicilia_tot_casi,0),
	round(( Sicilia_Contag_star* Sardegna_tot_casi) /  Sicilia_tot_casi,0),
	round(( Sicilia_Contag_max * Sardegna_tot_casi) /  Sicilia_tot_casi,0))
