# Supplementary material for: CoViD-19: an automatic, semiparametric estimation method for the population infected in Italy
Source: PeerJ. 2021 Mar 4;9:e10819. doi: 10.7717/peerj.10819 (PMC7937344; doi:10.7717/peerj.10819)
Supplement: Supplemental Information 3 [file peerj-09-10819-s003.txt]

data	codice_regione	denominazione_regione	ricoverati_con_sintomi	terapia_intensiva	totale_ospedalizzati	isolamento_domiciliare	totale_attualmente_positivi	nuovi_attualmente_positivi	dimessi_guariti	deceduti	totale_casi	tamponi
24/02/2020 18:00	1	Piemonte	2	0	2	1	3	3	0	0	3	141
25/02/2020 18:00	1	Piemonte	2	0	2	1	3	0	0	0	3	141
26/02/2020 18:00	1	Piemonte	2	0	2	1	3	0	0	0	3	156
27/02/2020 18:00	1	Piemonte	2	0	2	0	2	-1	0	0	2	156
28/02/2020 18:00	1	Piemonte	7	0	7	4	11	9	0	0	11	227
29/02/2020 17:00	1	Piemonte	7	0	7	4	11	0	0	0	11	308
01/03/2020 17:00	1	Piemonte	11	2	13	36	49	38	0	0	49	362
02/03/2020 18:00	1	Piemonte	12	2	14	37	51	2	0	0	51	434
03/03/2020 18:00	1	Piemonte	13	3	16	40	56	5	0	0	56	458
04/03/2020 17:00	1	Piemonte	26	13	39	43	82	26	0	0	82	543
05/03/2020 17:00	1	Piemonte	43	17	60	46	106	24	0	2	108	543
06/03/2020 17:00	1	Piemonte	57	30	87	52	139	33	0	4	143	793
07/03/2020 18:00	1	Piemonte	110	38	148	54	202	63	0	5	207	1046
08/03/2020 18:00	1	Piemonte	245	45	290	65	355	153	0	5	360	1636
09/03/2020 18:00	1	Piemonte	222	50	272	65	337	-18	0	13	350	1681
10/03/2020 18:00	1	Piemonte	306	66	372	64	436	99	0	17	453	2374
11/03/2020 17:00	1	Piemonte	319	75	394	86	480	44	0	21	501	2431
12/03/2020 17:00	1	Piemonte	368	97	465	89	554	74	0	26	580	2879
24/02/2020 18:00	2	ValleAosta	0	0	0	0	0	0	0	0	0	7
25/02/2020 18:00	2	ValleAosta	0	0	0	0	0	0	0	0	0	7
26/02/2020 18:00	2	ValleAosta	0	0	0	0	0	0	0	0	0	7
27/02/2020 18:00	2	ValleAosta	0	0	0	0	0	0	0	0	0	9
28/02/2020 18:00	2	ValleAosta	0	0	0	0	0	0	0	0	0	9
29/02/2020 17:00	2	ValleAosta	0	0	0	0	0	0	0	0	0	9
01/03/2020 17:00	2	ValleAosta	0	0	0	0	0	0	0	0	0	10
02/03/2020 18:00	2	ValleAosta	0	0	0	0	0	0	0	0	0	11
03/03/2020 18:00	2	ValleAosta	0	0	0	0	0	0	0	0	0	12
04/03/2020 17:00	2	ValleAosta	0	0	0	0	0	0	0	0	0	15
05/03/2020 17:00	2	ValleAosta	0	0	0	2	2	2	0	0	2	21
06/03/2020 17:00	2	ValleAosta	0	0	0	7	7	5	0	0	7	28
07/03/2020 18:00	2	ValleAosta	1	0	1	7	8	1	0	0	8	32
08/03/2020 18:00	2	ValleAosta	1	0	1	8	9	1	0	0	9	41
09/03/2020 18:00	2	ValleAosta	4	0	4	11	15	6	0	0	15	67
10/03/2020 18:00	2	ValleAosta	2	0	2	15	17	2	0	0	17	89
11/03/2020 17:00	2	ValleAosta	2	0	2	17	19	2	0	1	20	99
12/03/2020 17:00	2	ValleAosta	7	0	7	19	26	7	0	1	27	118
24/02/2020 18:00	3	Lombardia	76	19	95	71	166	166	0	6	172	1463
25/02/2020 18:00	3	Lombardia	79	25	104	127	231	65	0	9	240	3700
26/02/2020 18:00	3	Lombardia	79	25	104	145	249	18	0	9	258	3208
27/02/2020 18:00	3	Lombardia	172	41	213	136	349	100	40	14	403	3320
28/02/2020 18:00	3	Lombardia	235	47	282	192	474	125	40	17	531	4835
29/02/2020 17:00	3	Lombardia	256	80	336	216	552	78	40	23	615	5723
01/03/2020 17:00	3	Lombardia	406	106	512	375	887	335	73	24	984	6879
02/03/2020 18:00	3	Lombardia	478	127	605	472	1077	190	139	38	1254	7925
03/03/2020 18:00	3	Lombardia	698	167	865	461	1326	249	139	55	1520	9577
04/03/2020 17:00	3	Lombardia	877	209	1086	411	1497	171	250	73	1820	12138
05/03/2020 17:00	3	Lombardia	1169	244	1413	364	1777	280	376	98	2251	12354
06/03/2020 17:00	3	Lombardia	1622	309	1931	77	2008	231	469	135	2612	13556
07/03/2020 18:00	3	Lombardia	1661	359	2020	722	2742	734	524	154	3420	15778
08/03/2020 18:00	3	Lombardia	2217	399	2616	756	3372	630	550	267	4189	18534
09/03/2020 18:00	3	Lombardia	2802	440	3242	1248	4490	1118	646	333	5469	20135
10/03/2020 18:00	3	Lombardia	3319	466	3785	642	4427	-63	896	468	5791	21479
11/03/2020 17:00	3	Lombardia	3852	560	4412	1351	5763	1336	900	617	7280	25629
12/03/2020 17:00	3	Lombardia	4247	605	4852	2044	6896	1133	1085	744	8725	29534
24/02/2020 18:00	4	Bolzano	0	0	0	0	0	0	0	0	0	1
24/02/2020 18:00	4	Trento	0	0	0	0	0	0	0	0	0	3
25/02/2020 18:00	4	Bolzano	1	0	1	0	1	1	0	0	1	1
25/02/2020 18:00	4	Trento	0	0	0	0	0	0	0	0	0	3
26/02/2020 18:00	4	Bolzano	1	0	1	0	1	0	0	0	1	1
26/02/2020 18:00	4	Trento	0	0	0	0	0	0	0	0	0	3
27/02/2020 18:00	4	Bolzano	1	0	1	0	1	0	0	0	1	2
27/02/2020 18:00	4	Trento	0	0	0	0	0	0	0	0	0	32
28/02/2020 18:00	4	Bolzano	1	0	1	0	1	0	0	0	1	2
28/02/2020 18:00	4	Trento	0	0	0	0	0	0	0	0	0	32
29/02/2020 17:00	4	Bolzano	1	0	1	0	1	0	0	0	1	16
29/02/2020 17:00	4	Trento	0	0	0	0	0	0	0	0	0	43
01/03/2020 17:00	4	Bolzano	1	0	1	0	1	0	0	0	1	20
01/03/2020 17:00	4	Trento	0	0	0	0	0	0	0	0	0	122
02/03/2020 18:00	4	Bolzano	1	0	1	0	1	0	0	0	1	20
02/03/2020 18:00	4	Trento	0	0	0	0	0	0	0	0	0	122
03/03/2020 18:00	4	Bolzano	1	0	1	0	1	0	0	0	1	20
03/03/2020 18:00	4	Trento	1	0	1	3	4	4	0	0	4	122
04/03/2020 17:00	4	Bolzano	1	0	1	0	1	0	0	0	1	20
04/03/2020 17:00	4	Trento	1	0	1	4	5	1	0	0	5	122
05/03/2020 17:00	4	Bolzano	1	0	1	0	1	0	0	0	1	20
05/03/2020 17:00	4	Trento	2	0	2	5	7	2	0	0	7	122
06/03/2020 17:00	4	Bolzano	4	0	4	0	4	3	0	0	4	36
06/03/2020 17:00	4	Trento	4	0	4	6	10	3	0	0	10	122
07/03/2020 18:00	4	Bolzano	8	0	8	1	9	5	0	0	9	36
07/03/2020 18:00	4	Trento	6	1	7	7	14	4	0	0	14	194
08/03/2020 18:00	4	Bolzano	8	0	8	1	9	0	0	0	9	36
08/03/2020 18:00	4	Trento	7	2	9	14	23	9	0	0	23	228
09/03/2020 18:00	4	Bolzano	8	0	8	1	9	0	0	0	9	36
09/03/2020 18:00	4	Trento	10	2	12	21	33	10	0	0	33	267
10/03/2020 18:00	4	Bolzano	17	1	18	20	38	29	0	0	38	36
10/03/2020 18:00	4	Trento	19	3	22	28	50	17	2	0	52	399
11/03/2020 17:00	4	Bolzano	8	4	12	63	75	37	0	0	75	75
11/03/2020 17:00	4	Trento	28	4	32	42	74	24	3	0	77	527
12/03/2020 17:00	4	Bolzano	21	4	25	78	103	28	0	1	104	607
12/03/2020 17:00	4	Trento	43	5	48	54	102	28	4	1	107	593
24/02/2020 18:00	5	Veneto	12	4	16	16	32	32	0	1	33	2200
25/02/2020 18:00	5	Veneto	12	7	19	23	42	10	0	1	43	3780
26/02/2020 18:00	5	Veneto	16	8	24	45	69	27	0	2	71	4900
27/02/2020 18:00	5	Veneto	19	8	27	82	109	40	0	2	111	6164
28/02/2020 18:00	5	Veneto	24	9	33	116	149	40	0	2	151	7414
29/02/2020 17:00	5	Veneto	24	11	35	154	189	40	0	2	191	8659
01/03/2020 17:00	5	Veneto	51	13	64	197	261	72	0	2	263	9056
02/03/2020 18:00	5	Veneto	53	14	67	204	271	10	0	2	273	9782
03/03/2020 18:00	5	Veneto	49	19	68	229	297	26	7	3	307	10176
04/03/2020 17:00	5	Veneto	76	23	99	246	345	48	9	6	360	10515
05/03/2020 17:00	5	Veneto	92	24	116	264	380	35	17	10	407	11949
06/03/2020 17:00	5	Veneto	117	27	144	310	454	74	22	12	488	13023
07/03/2020 18:00	5	Veneto	123	41	164	341	505	51	25	13	543	14429
08/03/2020 18:00	5	Veneto	146	47	193	430	623	118	29	18	670	15918
09/03/2020 18:00	5	Veneto	186	51	237	457	694	71	30	20	744	15956
10/03/2020 18:00	5	Veneto	204	67	271	512	783	89	47	26	856	16643
11/03/2020 17:00	5	Veneto	262	68	330	610	940	157	54	29	1023	21400
12/03/2020 17:00	5	Veneto	360	85	445	852	1297	357	55	32	1384	23438
24/02/2020 18:00	6	Friuli	0	0	0	0	0	0	0	0	0	58
25/02/2020 18:00	6	Friuli	0	0	0	0	0	0	0	0	0	89
26/02/2020 18:00	6	Friuli	0	0	0	0	0	0	0	0	0	114
27/02/2020 18:00	6	Friuli	0	0	0	0	0	0	0	0	0	141
28/02/2020 18:00	6	Friuli	0	0	0	0	0	0	0	0	0	169
29/02/2020 17:00	6	Friuli	0	0	0	0	0	0	0	0	0	189
01/03/2020 17:00	6	Friuli	0	0	0	6	6	6	0	0	6	243
02/03/2020 18:00	6	Friuli	0	0	0	9	9	3	0	0	9	269
03/03/2020 18:00	6	Friuli	1	0	1	12	13	4	0	0	13	354
04/03/2020 17:00	6	Friuli	3	0	3	15	18	5	0	0	18	376
05/03/2020 17:00	6	Friuli	4	0	4	17	21	3	0	0	21	397
06/03/2020 17:00	6	Friuli	4	0	4	24	28	7	3	0	31	577
07/03/2020 18:00	6	Friuli	7	1	8	31	39	11	3	0	42	577
08/03/2020 18:00	6	Friuli	7	1	8	45	53	14	3	1	57	997
09/03/2020 18:00	6	Friuli	18	1	19	70	89	36	3	1	93	1344
10/03/2020 18:00	6	Friuli	27	6	33	77	110	21	3	3	116	1602
11/03/2020 17:00	6	Friuli	16	5	21	89	110	0	10	6	126	2073
12/03/2020 17:00	6	Friuli	23	10	33	115	148	38	11	8	167	2604
24/02/2020 18:00	7	Liguria	0	0	0	0	0	0	0	0	0	1
25/02/2020 18:00	7	Liguria	1	0	1	0	1	1	0	0	1	39
26/02/2020 18:00	7	Liguria	6	0	6	5	11	10	0	0	11	66
27/02/2020 18:00	7	Liguria	9	0	9	10	19	8	0	0	19	78
28/02/2020 18:00	7	Liguria	9	0	9	10	19	0	0	0	19	112
29/02/2020 17:00	7	Liguria	4	1	5	33	38	19	4	0	42	121
01/03/2020 17:00	7	Liguria	12	1	13	8	21	-17	4	0	25	121
02/03/2020 18:00	7	Liguria	12	1	13	5	18	-3	4	0	22	121
03/03/2020 18:00	7	Liguria	12	2	14	5	19	1	4	1	24	121
04/03/2020 17:00	7	Liguria	10	3	13	8	21	2	4	1	26	133
05/03/2020 17:00	7	Liguria	11	3	14	7	21	0	4	3	28	146
06/03/2020 17:00	7	Liguria	12	5	17	7	24	3	5	3	32	229
07/03/2020 18:00	7	Liguria	26	6	32	10	42	18	5	4	51	331
08/03/2020 18:00	7	Liguria	39	11	50	17	67	25	5	6	78	401
09/03/2020 18:00	7	Liguria	60	17	77	20	97	30	5	7	109	611
10/03/2020 18:00	7	Liguria	57	29	86	42	128	31	5	8	141	694
11/03/2020 17:00	7	Liguria	74	34	108	73	181	53	5	8	194	1025
12/03/2020 17:00	7	Liguria	100	36	136	107	243	62	20	11	274	1174
24/02/2020 18:00	8	Emilia	10	2	12	6	18	18	0	0	18	148
25/02/2020 18:00	8	Emilia	15	2	17	9	26	8	0	0	26	391
26/02/2020 18:00	8	Emilia	20	3	23	23	46	20	0	1	47	577
27/02/2020 18:00	8	Emilia	36	6	42	54	96	50	0	1	97	1033
28/02/2020 18:00	8	Emilia	56	6	62	81	143	47	0	2	145	1277
29/02/2020 17:00	8	Emilia	86	11	97	116	213	70	0	4	217	1550
01/03/2020 17:00	8	Emilia	127	13	140	137	277	64	0	8	285	1795
02/03/2020 18:00	8	Emilia	148	16	164	160	324	47	0	11	335	1973
03/03/2020 18:00	8	Emilia	187	24	211	187	398	74	4	18	420	2012
04/03/2020 17:00	8	Emilia	256	26	282	234	516	118	6	22	544	2500
05/03/2020 17:00	8	Emilia	327	32	359	299	658	142	10	30	698	2884
06/03/2020 17:00	8	Emilia	397	53	450	366	816	158	17	37	870	3136
07/03/2020 18:00	8	Emilia	464	64	528	409	937	121	25	48	1010	3604
08/03/2020 18:00	8	Emilia	542	75	617	480	1097	160	27	56	1180	4344
09/03/2020 18:00	8	Emilia	576	90	666	620	1286	189	30	70	1386	4906
10/03/2020 18:00	8	Emilia	669	98	767	650	1417	131	31	85	1533	5494
11/03/2020 17:00	8	Emilia	745	104	849	739	1588	171	38	113	1739	6640
12/03/2020 17:00	8	Emilia	814	112	926	832	1758	170	43	146	1947	7600
24/02/2020 18:00	9	Toscana	0	0	0	0	0	0	0	0	0	140
25/02/2020 18:00	9	Toscana	2	0	2	0	2	2	0	0	2	296
26/02/2020 18:00	9	Toscana	2	0	2	0	2	0	0	0	2	363
27/02/2020 18:00	9	Toscana	2	0	2	0	2	0	0	0	2	410
28/02/2020 18:00	9	Toscana	5	0	5	2	7	5	1	0	8	437
29/02/2020 17:00	9	Toscana	7	0	7	3	10	3	1	0	11	531
01/03/2020 17:00	9	Toscana	7	0	7	5	12	2	1	0	13	572
02/03/2020 18:00	9	Toscana	7	0	7	5	12	0	1	0	13	613
03/03/2020 18:00	9	Toscana	10	0	10	8	18	6	1	0	19	697
04/03/2020 17:00	9	Toscana	15	2	17	20	37	19	1	0	38	776
05/03/2020 17:00	9	Toscana	26	3	29	31	60	23	1	0	61	776
06/03/2020 17:00	9	Toscana	35	5	40	38	78	18	1	0	79	1097
07/03/2020 18:00	9	Toscana	54	7	61	51	112	34	1	0	113	1331
08/03/2020 18:00	9	Toscana	91	7	98	67	165	53	1	0	166	1618
09/03/2020 18:00	9	Toscana	107	9	116	90	206	41	1	1	208	2018
10/03/2020 18:00	9	Toscana	91	40	131	129	260	54	3	1	264	2573
11/03/2020 17:00	9	Toscana	87	54	141	173	314	54	5	1	320	2804
12/03/2020 17:00	9	Toscana	100	59	159	193	352	38	7	5	364	3165
24/02/2020 18:00	10	Umbria	0	0	0	0	0	0	0	0	0	0
25/02/2020 18:00	10	Umbria	0	0	0	0	0	0	0	0	0	8
26/02/2020 18:00	10	Umbria	0	0	0	0	0	0	0	0	0	8
27/02/2020 18:00	10	Umbria	0	0	0	0	0	0	0	0	0	8
28/02/2020 18:00	10	Umbria	0	0	0	0	0	0	0	0	0	8
29/02/2020 17:00	10	Umbria	0	0	0	0	0	0	0	0	0	31
01/03/2020 17:00	10	Umbria	0	0	0	2	2	2	0	0	2	35
02/03/2020 18:00	10	Umbria	0	0	0	2	2	0	0	0	2	35
03/03/2020 18:00	10	Umbria	1	1	2	6	8	6	0	0	8	45
04/03/2020 17:00	10	Umbria	1	1	2	7	9	1	0	0	9	58
05/03/2020 17:00	10	Umbria	1	1	2	7	9	0	0	0	9	88
06/03/2020 17:00	10	Umbria	2	2	4	12	16	7	0	0	16	110
07/03/2020 18:00	10	Umbria	2	2	4	20	24	8	0	0	24	134
08/03/2020 18:00	10	Umbria	2	2	4	22	26	2	0	0	26	168
09/03/2020 18:00	10	Umbria	4	2	6	22	28	2	0	0	28	183
10/03/2020 18:00	10	Umbria	8	2	10	27	37	9	0	0	37	260
11/03/2020 17:00	10	Umbria	7	5	12	32	44	7	2	0	46	340
12/03/2020 17:00	10	Umbria	8	8	16	46	62	18	2	0	64	458
24/02/2020 18:00	11	Marche	0	0	0	0	0	0	0	0	0	16
25/02/2020 18:00	11	Marche	0	0	0	0	0	0	0	0	0	21
26/02/2020 18:00	11	Marche	1	0	1	0	1	1	0	0	1	28
27/02/2020 18:00	11	Marche	2	1	3	0	3	2	0	0	3	46
28/02/2020 18:00	11	Marche	3	2	5	1	6	3	0	0	6	47
29/02/2020 17:00	11	Marche	6	2	8	3	11	5	0	0	11	68
01/03/2020 17:00	11	Marche	12	5	17	8	25	14	0	0	25	101
02/03/2020 18:00	11	Marche	17	6	23	11	34	9	0	1	35	137
03/03/2020 18:00	11	Marche	27	13	40	19	59	25	0	2	61	200
04/03/2020 17:00	11	Marche	34	15	49	31	80	21	0	4	84	288
05/03/2020 17:00	11	Marche	57	19	76	44	120	40	0	4	124	413
06/03/2020 17:00	11	Marche	73	20	93	62	155	35	0	4	159	585
07/03/2020 18:00	11	Marche	94	36	130	71	201	46	0	6	207	816
08/03/2020 18:00	11	Marche	110	41	151	114	265	64	0	7	272	1025
09/03/2020 18:00	11	Marche	136	47	183	130	313	48	0	10	323	1250
10/03/2020 18:00	11	Marche	152	54	206	175	381	68	0	13	394	1437
11/03/2020 17:00	11	Marche	212	66	278	183	461	80	0	18	479	1656
12/03/2020 17:00	11	Marche	254	76	330	240	570	109	0	22	592	1907
24/02/2020 18:00	12	Lazio	1	1	2	0	2	2	1	0	3	124
25/02/2020 18:00	12	Lazio	1	1	2	0	2	0	1	0	3	124
26/02/2020 18:00	12	Lazio	0	0	0	0	0	-2	3	0	3	124
27/02/2020 18:00	12	Lazio	0	0	0	0	0	0	3	0	3	552
28/02/2020 18:00	12	Lazio	0	0	0	0	0	0	3	0	3	611
29/02/2020 17:00	12	Lazio	3	0	3	0	3	3	3	0	6	679
01/03/2020 17:00	12	Lazio	3	0	3	0	3	0	3	0	6	724
02/03/2020 18:00	12	Lazio	3	0	3	1	4	1	3	0	7	773
03/03/2020 18:00	12	Lazio	10	0	10	1	11	7	3	0	14	877
04/03/2020 17:00	12	Lazio	15	3	18	9	27	16	3	0	30	995
05/03/2020 17:00	12	Lazio	20	7	27	14	41	14	3	0	44	1175
06/03/2020 17:00	12	Lazio	26	8	34	16	50	9	3	1	54	1373
07/03/2020 18:00	12	Lazio	43	8	51	21	72	22	3	1	76	1582
08/03/2020 18:00	12	Lazio	47	8	55	26	81	9	3	3	87	1929
09/03/2020 18:00	12	Lazio	55	8	63	31	94	13	3	5	102	1929
10/03/2020 18:00	12	Lazio	50	15	65	34	99	5	11	6	116	3591
11/03/2020 17:00	12	Lazio	67	18	85	40	125	26	19	6	150	3591
12/03/2020 17:00	12	Lazio	85	20	105	67	172	47	19	9	200	5592
24/02/2020 18:00	13	Abruzzo	0	0	0	0	0	0	0	0	0	5
25/02/2020 18:00	13	Abruzzo	0	0	0	0	0	0	0	0	0	5
26/02/2020 18:00	13	Abruzzo	0	0	0	0	0	0	0	0	0	13
27/02/2020 18:00	13	Abruzzo	1	0	1	0	1	1	0	0	1	33
28/02/2020 18:00	13	Abruzzo	1	0	1	0	1	0	0	0	1	33
29/02/2020 17:00	13	Abruzzo	2	0	2	0	2	1	0	0	2	43
01/03/2020 17:00	13	Abruzzo	3	0	3	2	5	3	0	0	5	52
02/03/2020 18:00	13	Abruzzo	3	0	3	2	5	0	0	0	5	52
03/03/2020 18:00	13	Abruzzo	5	0	5	1	6	1	0	0	6	52
04/03/2020 17:00	13	Abruzzo	7	0	7	0	7	1	0	0	7	85
05/03/2020 17:00	13	Abruzzo	8	0	8	0	8	1	0	0	8	96
06/03/2020 17:00	13	Abruzzo	9	0	9	0	9	1	0	0	9	96
07/03/2020 18:00	13	Abruzzo	11	0	11	0	11	2	0	0	11	123
08/03/2020 18:00	13	Abruzzo	14	0	14	3	17	6	0	0	17	163
09/03/2020 18:00	13	Abruzzo	25	0	25	5	30	13	0	0	30	237
10/03/2020 18:00	13	Abruzzo	17	9	26	11	37	7	0	1	38	310
11/03/2020 17:00	13	Abruzzo	17	9	26	11	37	0	0	1	38	310
12/03/2020 17:00	13	Abruzzo	47	12	59	19	78	41	4	2	84	867
24/02/2020 18:00	14	Molise	0	0	0	0	0	0	0	0	0	0
25/02/2020 18:00	14	Molise	0	0	0	0	0	0	0	0	0	0
26/02/2020 18:00	14	Molise	0	0	0	0	0	0	0	0	0	0
27/02/2020 18:00	14	Molise	0	0	0	0	0	0	0	0	0	0
28/02/2020 18:00	14	Molise	0	0	0	0	0	0	0	0	0	0
29/02/2020 17:00	14	Molise	0	0	0	0	0	0	0	0	0	0
01/03/2020 17:00	14	Molise	0	0	0	0	0	0	0	0	0	6
02/03/2020 18:00	14	Molise	0	0	0	0	0	0	0	0	0	13
03/03/2020 18:00	14	Molise	3	0	3	0	3	3	0	0	3	13
04/03/2020 17:00	14	Molise	3	0	3	0	3	0	0	0	3	19
05/03/2020 17:00	14	Molise	4	0	4	3	7	4	0	0	7	24
06/03/2020 17:00	14	Molise	3	2	5	7	12	5	0	0	12	104
07/03/2020 18:00	14	Molise	3	2	5	9	14	2	0	0	14	112
08/03/2020 18:00	14	Molise	4	2	6	8	14	0	0	0	14	116
09/03/2020 18:00	14	Molise	4	2	6	8	14	0	0	0	14	212
10/03/2020 18:00	14	Molise	3	3	6	9	15	1	0	0	15	225
11/03/2020 17:00	14	Molise	4	3	7	9	16	1	0	0	16	233
12/03/2020 17:00	14	Molise	4	3	7	9	16	0	0	0	16	238
24/02/2020 18:00	15	Campania	0	0	0	0	0	0	0	0	0	10
25/02/2020 18:00	15	Campania	0	0	0	0	0	0	0	0	0	10
26/02/2020 18:00	15	Campania	0	0	0	0	0	0	0	0	0	10
27/02/2020 18:00	15	Campania	2	0	2	1	3	3	0	0	3	10
28/02/2020 18:00	15	Campania	2	0	2	2	4	1	0	0	4	213
29/02/2020 17:00	15	Campania	3	0	3	10	13	9	0	0	13	373
01/03/2020 17:00	15	Campania	4	0	4	13	17	4	0	0	17	373
02/03/2020 18:00	15	Campania	4	0	4	13	17	0	0	0	17	373
03/03/2020 18:00	15	Campania	11	0	11	19	30	13	0	0	30	405
04/03/2020 17:00	15	Campania	11	0	11	20	31	1	0	0	31	429
05/03/2020 17:00	15	Campania	12	0	12	33	45	14	0	0	45	471
06/03/2020 17:00	15	Campania	12	0	12	45	57	12	0	0	57	471
07/03/2020 18:00	15	Campania	16	0	16	45	61	4	0	0	61	612
08/03/2020 18:00	15	Campania	30	7	37	63	100	39	1	0	101	980
09/03/2020 18:00	15	Campania	42	8	50	69	119	19	1	0	120	980
10/03/2020 18:00	15	Campania	33	8	41	85	126	7	1	0	127	1141
11/03/2020 17:00	15	Campania	56	11	67	82	149	23	4	1	154	1375
12/03/2020 17:00	15	Campania	56	11	67	107	174	25	4	1	179	1551
24/02/2020 18:00	16	Puglia	0	0	0	0	0	0	0	0	0	0
25/02/2020 18:00	16	Puglia	0	0	0	0	0	0	0	0	0	0
26/02/2020 18:00	16	Puglia	0	0	0	0	0	0	0	0	0	0
27/02/2020 18:00	16	Puglia	1	0	1	0	1	1	0	0	1	0
28/02/2020 18:00	16	Puglia	1	0	1	2	3	2	0	0	3	242
29/02/2020 17:00	16	Puglia	1	0	1	2	3	0	0	0	3	252
01/03/2020 17:00	16	Puglia	1	0	1	2	3	0	0	0	3	262
02/03/2020 18:00	16	Puglia	2	0	2	2	4	1	0	0	4	278
03/03/2020 18:00	16	Puglia	2	0	2	4	6	2	0	0	6	298
04/03/2020 17:00	16	Puglia	4	0	4	3	7	1	1	1	9	322
05/03/2020 17:00	16	Puglia	5	1	6	6	12	5	1	1	14	359
06/03/2020 17:00	16	Puglia	5	1	6	9	15	3	1	1	17	395
07/03/2020 18:00	16	Puglia	9	2	11	12	23	8	1	2	26	395
08/03/2020 18:00	16	Puglia	17	3	20	16	36	13	1	3	40	627
09/03/2020 18:00	16	Puglia	20	6	26	20	46	10	1	3	50	685
10/03/2020 18:00	16	Puglia	28	6	34	21	55	9	1	3	59	747
11/03/2020 17:00	16	Puglia	38	4	42	29	71	16	1	5	77	909
12/03/2020 17:00	16	Puglia	58	2	60	38	98	27	1	5	104	1269
24/02/2020 18:00	17	Basilicata	0	0	0	0	0	0	0	0	0	0
25/02/2020 18:00	17	Basilicata	0	0	0	0	0	0	0	0	0	0
26/02/2020 18:00	17	Basilicata	0	0	0	0	0	0	0	0	0	0
27/02/2020 18:00	17	Basilicata	0	0	0	0	0	0	0	0	0	0
28/02/2020 18:00	17	Basilicata	0	0	0	0	0	0	0	0	0	0
29/02/2020 17:00	17	Basilicata	0	0	0	0	0	0	0	0	0	32
01/03/2020 17:00	17	Basilicata	0	0	0	0	0	0	0	0	0	39
02/03/2020 18:00	17	Basilicata	0	0	0	0	0	0	0	0	0	39
03/03/2020 18:00	17	Basilicata	0	0	0	1	1	1	0	0	1	42
04/03/2020 17:00	17	Basilicata	0	0	0	1	1	0	0	0	1	48
05/03/2020 17:00	17	Basilicata	0	0	0	1	1	0	0	0	1	54
06/03/2020 17:00	17	Basilicata	1	0	1	2	3	2	0	0	3	63
07/03/2020 18:00	17	Basilicata	1	0	1	2	3	0	0	0	3	75
08/03/2020 18:00	17	Basilicata	2	0	2	2	4	1	0	0	4	123
09/03/2020 18:00	17	Basilicata	2	0	2	3	5	1	0	0	5	135
10/03/2020 18:00	17	Basilicata	2	0	2	5	7	2	0	0	7	148
11/03/2020 17:00	17	Basilicata	1	1	2	6	8	1	0	0	8	155
12/03/2020 17:00	17	Basilicata	1	1	2	6	8	0	0	0	8	155
24/02/2020 18:00	18	Calabria	0	0	0	0	0	0	0	0	0	1
25/02/2020 18:00	18	Calabria	0	0	0	0	0	0	0	0	0	2
26/02/2020 18:00	18	Calabria	0	0	0	0	0	0	0	0	0	3
27/02/2020 18:00	18	Calabria	0	0	0	0	0	0	0	0	0	14
28/02/2020 18:00	18	Calabria	0	0	0	1	1	1	0	0	1	21
29/02/2020 17:00	18	Calabria	0	0	0	1	1	0	0	0	1	27
01/03/2020 17:00	18	Calabria	0	0	0	1	1	0	0	0	1	35
02/03/2020 18:00	18	Calabria	0	0	0	1	1	0	0	0	1	39
03/03/2020 18:00	18	Calabria	0	0	0	1	1	0	0	0	1	39
04/03/2020 17:00	18	Calabria	0	0	0	1	1	0	0	0	1	46
05/03/2020 17:00	18	Calabria	1	0	1	1	2	1	0	0	2	53
06/03/2020 17:00	18	Calabria	2	0	2	2	4	2	0	0	4	99
07/03/2020 18:00	18	Calabria	2	0	2	2	4	0	0	0	4	113
08/03/2020 18:00	18	Calabria	5	0	5	4	9	5	0	0	9	113
09/03/2020 18:00	18	Calabria	8	0	8	1	9	0	2	0	11	173
10/03/2020 18:00	18	Calabria	8	2	10	1	11	2	2	0	13	360
11/03/2020 17:00	18	Calabria	10	2	12	5	17	6	2	0	19	405
12/03/2020 17:00	18	Calabria	14	2	16	16	32	15	1	0	33	483
24/02/2020 18:00	19	Sicilia	0	0	0	0	0	0	0	0	0	5
25/02/2020 18:00	19	Sicilia	1	0	2	2	3	3	0	0	3	5
26/02/2020 18:00	19	Sicilia	1	0	1	2	3	0	0	0	3	5
27/02/2020 18:00	19	Sicilia	1	0	1	1	2	-1	2	0	4	5
28/02/2020 18:00	19	Sicilia	1	0	1	1	2	0	2	0	4	5
29/02/2020 17:00	19	Sicilia	1	0	1	1	2	0	2	0	4	6
01/03/2020 17:00	19	Sicilia	1	0	1	6	7	5	2	0	9	291
02/03/2020 18:00	19	Sicilia	2	0	2	3	5	-2	2	0	7	307
03/03/2020 18:00	19	Sicilia	2	0	2	3	5	0	2	0	7	307
04/03/2020 17:00	19	Sicilia	5	0	5	11	16	11	2	0	18	367
05/03/2020 17:00	19	Sicilia	5	0	5	11	16	0	2	0	18	367
06/03/2020 17:00	19	Sicilia	7	0	7	15	22	6	2	0	24	367
07/03/2020 18:00	19	Sicilia	8	0	8	25	33	11	2	0	35	643
08/03/2020 18:00	19	Sicilia	18	0	18	33	51	18	2	0	53	791
09/03/2020 18:00	19	Sicilia	19	0	19	33	52	1	2	0	54	836
10/03/2020 18:00	19	Sicilia	17	2	19	41	60	8	2	0	62	955
11/03/2020 17:00	19	Sicilia	23	1	24	57	81	21	2	0	83	1194
12/03/2020 17:00	19	Sicilia	28	5	33	78	111	30	2	2	115	1477
24/02/2020 18:00	20	Sardegna	0	0	0	0	0	0	0	0	0	1
25/02/2020 18:00	20	Sardegna	0	0	0	0	0	0	0	0	0	1
26/02/2020 18:00	20	Sardegna	0	0	0	0	0	0	0	0	0	1
27/02/2020 18:00	20	Sardegna	0	0	0	0	0	0	0	0	0	1
28/02/2020 18:00	20	Sardegna	0	0	0	0	0	0	0	0	0	1
29/02/2020 17:00	20	Sardegna	0	0	0	0	0	0	0	0	0	1
01/03/2020 17:00	20	Sardegna	0	0	0	0	0	0	0	0	0	29
02/03/2020 18:00	20	Sardegna	0	0	0	0	0	0	0	0	0	29
03/03/2020 18:00	20	Sardegna	1	0	1	0	1	1	0	0	1	29
04/03/2020 17:00	20	Sardegna	1	0	1	1	2	1	0	0	2	42
05/03/2020 17:00	20	Sardegna	2	0	2	0	2	0	0	0	2	50
06/03/2020 17:00	20	Sardegna	2	0	2	3	5	3	0	0	5	99
07/03/2020 18:00	20	Sardegna	2	0	2	3	5	0	0	0	5	99
08/03/2020 18:00	20	Sardegna	5	0	5	6	11	6	0	0	11	149
09/03/2020 18:00	20	Sardegna	8	0	8	11	19	8	0	0	19	185
10/03/2020 18:00	20	Sardegna	9	0	9	11	20	1	0	0	20	204
11/03/2020 17:00	20	Sardegna	10	0	10	27	37	17	0	0	37	283
12/03/2020 17:00	20	Sardegna	12	0	12	27	39	2	0	0	39	302
