# Supplementary material for: CoViD-19: an automatic, semiparametric estimation method for the population infected in Italy
Source: PeerJ. 2021 Mar 4;9:e10819. doi: 10.7717/peerj.10819 (PMC7937344; doi:10.7717/peerj.10819)
Supplement: Supplemental Information 4 [file peerj-09-10819-s004.txt]

Italian				English

data				date
Codice Regione			Regional Codification 			*
denominazione_regione		Name of the region
ricoverati_con_sintomi		people hospitalized with symptoms
terapia_intensiva		ICU
totale_ospedalizzati		Total hospitalized
isolamento_domiciliare		people in quarantine 
totale_attualmente_positivi	people positives (total number)		*
nuovi_attualmente_positivi	people positives (day)
dimessi_guariti			recovered and dismissed
deceduti			deceased
